# Supplementary material for: Expanding the FurC (PerR) regulon in Anabaena (Nostoc) sp. PCC 7120: Genome-wide identification of novel direct targets uncovers FurC participation in central carbon metabolism regulation
Source: PLoS One. 2023 Aug 7;18(8):e0289761. doi: 10.1371/journal.pone.0289761 (PMC10406281; doi:10.1371/journal.pone.0289761)
Supplement: S2 Table — CoDing Sequence (CDS) annotation according to GenBank assembly (GCA_000009705.1; Sept 2020). Rows with predicted FurC boxes within promoter region defined as -1000 bp upstream (intergenic regions) and +50 bp downstream with respect to the start codon are highlighted in green and the putatively regulated gene is depicted. In case when the FurC box was predicted in the promoter region of two divergently transcribed genes, the two genes are shown. Rows with predicted FurC boxes outside promoter regions are colored in grey and location is indicated. Distant to ATG is defined as number of nucleotides from the translational start site to the closest end position of the predicted FurC box.a Previously described FurC-DNA binding sites in Sarasa-Buisan et al., 2022 are shown in blue. b Motif cooccurrences found downstream coding regions are indicated with (-). (XLSX) [file pone.0289761.s003.xlsx]

## Sheet: Hoja1
Supplementary Table S2. Predicted FurC-DNA binding sequences found by FIMO in Anabaena sp. PCC 7120 genome. CoDing Sequence (CDS) annotation according to GenBank assembly (GCA_000009705.1; Sept 2020). Rows with predicted FurC boxes within promoter region defined as -1000 bp upstream (intergenic regions) and +50 bp downstream with respect to the start codon are highlighted in green and the putativ…
Source	FurC box (19-bp) a	Score	p-value	q-value	Left End position	Right End position	Strand	Putativelly regulated genes (green) / location (grey)b	Distance to ATG (closest CDS)	Distant to ATG (distal CDS)
chr	CATAGTCATAACGATTTTG	29.1066	1.18e-10	0.0012	5544515	5544533	-	alr4641	171
chr	CGAAGTCATTACGAATTTG	28.8197	1.79e-10	0.0012	5691395	5691413	-	alr4777, all4776	32	208
chr	CGAAGTCATAATGACTATG	27.8279	5.89e-10	0.00262	4990673	4990691	-	asl4146, alr4147	44	52
chr	CGTAGTCATTATGATTATA	25.8689	2.81e-09	0.00938	1802895	1802913	+	all1541	52
chr	CGTAGTCATTATGAATTTA	25.2951	4.17e-09	0.0111	6162324	6162342	+	alr5164, all5163	9	222
chr	CAAACTCATTACAACTTTA	23.9754	9.55e-09	0.0213	1111650	1111668	-	alr0957, all0956 (pseudogene)	191	661
chr	AAAAATCATAACGATATTG	22.9754	1.48e-08	0.0282	1007577	1007595	-	asl0873, alr0874	594	900
chr	CGAACTCATAACGACTACG	19.3443	7.84e-08	0.116	859421	859439	+	all0737	11
chr	CAAAGTCACTATAATTTTG	18.4672	1.28e-07	0.172	554657	554675	-	all0465	91
chr	CATAGTCATTTCAACTATG	17.4754	2.19e-07	0.244	563605	563623	-	all0473, alr0474	34	223
chr	CGAGGTCATAATGATAATA	16.7869	2.87e-07	0.274	5108040	5108058	-	all4257 (pseudogene), alr4258	104	738
chr	CAAAATCATAATGATATAG	16.5	3.25e-07	0.29	415218	415236	-	alr0359	144
chr	AATACTAATTACAACTTTG	13.623	9.22e-07	0.491	1014485	1014503	-	all0879, alr0880	71	100
chr	CGTAATCATAACAATATAA	13.2295	1.07e-06	0.491	2442233	2442251	-	asr2041, all2040	185	754
chr	CACAGTCATAACGACATAG	12.5328	1.39e-06	0.491	881697	881715	-	alr0760, all0759	9	384
chr	TGAAATCATTACCACTTTG	12.2213	1.58e-06	0.491	6087029	6087047	+	all5105	122
chr	CAATGTCATTATGTTTTTA	11.9918	1.64e-06	0.491	5188147	5188165	-	alr4334, all4333	9	427
chr	CGCAATCATTATGACTTTT	11.877	1.76e-06	0.491	1320011	1320029	-	all1123	9
chr	CAAAGTCATGGCAATTTTA	11.6803	1.85e-06	0.506	1513160	1513178	-	all1272	81
chr	GGAAGTCATAATAATTGTG	11.5328	2.04e-06	0.511	4838900	4838918	+	all4018	9
chr	AGTAGTCATACTAACATTA	11.3443	2.11e-06	0.511	3955697	3955715	-	alr3281	9
chr	CGTAATTATTACTATTTTG	11.2705	2.26e-06	0.511	1885218	1885236	-	alr1604	52
chr	CCTAATCATTATGTTTTTG	11.0164	2.39e-06	0.511	6327004	6327022	-	all5305	9
chr	AAAATTCATATTGATTTTG	10.9836	2.53e-06	0.511	6380767	6380785	+	all5346	9
chr	AGAAATCTTAATAATAATG	10.6557	2.94e-06	0.511	3358782	3358800	-	all2761, alr2762	3	181
chr	CGTACTCATTACTCCTATG	10.5574	3.06e-06	0.511	2156852	2156870	+	alr1794	3
chr	CAAAGTAATAATATTTTTG	10.4016	3.15e-06	0.511	3119782	3119800	-	all2611	5
chr	CGTAATGTTTACGATTATG	10.3115	3.25e-06	0.511	2564371	2564389	+	alr2137	134
chr	CTTACTCATTATTATTATG	10.2869	3.36e-06	0.511	5453585	5453603	+	alr4559, all4558	169	297
chr	TGAAATCATAACAATCTTG	10.2295	3.5e-06	0.511	4967898	4967916	-	alr4124	191
chr	ATTACTCATAACGACTTTC	9.9918	3.85e-06	0.511	5324725	5324743	+	all4441	9
chr	CAAAGTCCTAATGTTAATG	9.9918	3.85e-06	0.511	5499193	5499211	+	alr4601	1
alpha	AAAAATCATAAACATTTTG	9.97541	3.91e-06	0.511	145924	145942	+	asr7140	49
chr	CTTAATAATAATGACTTTA	9.16393	5.14e-06	0.518	3358776	3358794	-	all2761, alr2762	9	187
chr	CTTAATCATGACAACTTTA	9.13934	5.16e-06	0.518	3452283	3452301	-	alr2834	610
chr	AAAAATCATAACGATTCAA	9.01639	5.42e-06	0.528	270900	270918	-	alr0252, all0251	189	398
chr	CATACTTATAACGAGAATG	9.0082	5.53e-06	0.53	992419	992437	-	all0862	191
chr	ATAACTCATAATAAAAATA	8.81148	5.79e-06	0.53	354454	354472	+	alr0309	44
chr	CAAAATCAAATTGATTATA	8.7541	5.83e-06	0.53	72351	72369	-	all0067, alr0068	69	225
chr	AATAATAATTACGATTTTT	8.72951	5.96e-06	0.531	163262	163280	-	alr0159, all0158	101	121
chr	AAAAGTCTTAACGAAAGTG	8.69672	6.33e-06	0.531	2852386	2852404	-	asr2369, all2368	124	149
chr	AAAAGTCAAAATGATCATA	8.69672	6.33e-06	0.531	4603110	4603128	-	alr3809	128
chr	AGAAGTCAAAATGACCATA	8.68852	6.42e-06	0.531	4811368	4811386	+	asr3992, all3991	9	227
chr	AGTAGTCATAATGGCTTAA	8.42623	6.85e-06	0.531	2820781	2820799	+	alr2339	838
chr	AAATCTCATAACTAATTTG	8.40164	7.05e-06	0.531	4588427	4588445	+	all3797, alr3798	115	482
chr	CATAACCATTAAAATTTTA	7.7459	8.25e-06	0.545	1098429	1098447	+	all0945	155
chr	TGTAATCACTATGAATATG	7.7459	8.25e-06	0.545	4324022	4324040	+	all3578	37
chr	CGTACTAATTAAAAATTTG	7.7377	8.38e-06	0.549	2439369	2439387	-	all2038	9
chr	CGAACTTATAAAAACATTG	7.69672	8.79e-06	0.567	5441118	5441136	+	alr4548, asl4547	13	354
chr	ATAAGTAATAATAACTATG	7.54098	8.89e-06	0.568	2802903	2802921	-	alr2325	170
chr	CATACTTAGAATAATTTTG	7.44262	9.26e-06	0.573	965359	965377	-	alr0840, all0839	57	272
chr	CGAACTCACATTAACTTTA	7.43443	9.32e-06	0.574	654741	654759	+	asl0561 (pseudogene)	224
chr	AGTAATCTTTATTACTTTG	7.41803	9.6e-06	0.578	3975425	3975443	-	all3292, alr3293	129	453
alpha	AGAAGTCTTAACGACAAGA	7.40984	9.65e-06	0.578	80429	80447	-	asr7090	172
chr	CAAAATCTTTAAAAATTTA	7.17213	9.9e-06	0.584	3436352	3436370	+	alr2822, all2821	286	298
chr	AGAAGTCATTATGGATTTG	17.1967	2.39e-07	0.246	102130	102148	+	inside alr0096
chr	AAAGATCATTACGAATTTG	15.9262	4.07e-07	0.34	4639306	4639324	+	inside all3839
alpha	CGAACTGATTACGAAAATG	15.5082	4.79e-07	0.375	280269	280287	+	inside alr7264
chr	CATAATCTTTATGACTATA	15.2541	5.05e-07	0.375	4049592	4049610	+	inside all3347
beta	CAAAATCTTAATGAAATTG	14.9426	5.83e-07	0.41	111362	111380	-	inside all7619
gamma	AATACTCATTATGATTTAA	14.2377	7.39e-07	0.47	19392	19410	-	inside all8020
chr	CATACTCATAGTAATTTTA	14.2377	7.39e-07	0.47	2946222	2946240	-	inside alr2450
chr	CAAAGTCAGAACGATTATT	13.8443	8.65e-07	0.491	712657	712675	+	inside alr0612
chr	CAAACTTATCACGATTTTG	13.2623	1.03e-06	0.491	3710848	3710866	+	inside alr3062
chr	CGAAGTCAATATGTCTTTG	13.2541	1.04e-06	0.491	490030	490048	-	Inside all0417
chr	CATAGTCATGGCGAATTTG	12.9836	1.11e-06	0.491	4557998	4558016	-	inside alr3771
chr	CATAATCAATATAATTATA	12.9754	1.12e-06	0.491	3611287	3611305	-	inside all2969
chr	CAAAGACATAACGACTTGA	12.9672	1.14e-06	0.491	1162321	1162339	+	Inside all0993
chr	AGTACTCAAAATAACTTTG	12.9262	1.18e-06	0.491	5267883	5267901	-	inside alr4393
chr	CGCCGTCATTATGAATTTG	12.5738	1.32e-06	0.491	171504	171522	-	inside all0166
chr	CGCAGTGATAACAATTTTG	12.541	1.38e-06	0.491	687607	687625	-	Inside all0592
alpha	AAATATCATAATAATTTTA	12.3689	1.42e-06	0.491	365441	365459	-	inside all7332
chr	AGAAATCATTACAAATTAA	12.3689	1.42e-06	0.491	1044876	1044894	+	Inside all0903
chr	CGAAATTAAAACGATTTTG	12.2787	1.48e-06	0.491	863113	863131	+	Inside alr0740
chr	CAAAATCATCAAGAATTTG	12.0082	1.6e-06	0.491	1367303	1367321	+	Inside all1162
chr	CATAGTCAATACGAATTGG	11.9918	1.64e-06	0.491	2733734	2733752	-	inside alr2269
chr	CGAAATCATCATGGCTTTG	11.9918	1.64e-06	0.491	3161321	3161339	-	inside all2642
chr	CAAAAGTATAACGATTTTG	11.9918	1.64e-06	0.491	3536152	3536170	+	inside all2897
chr	AAAAGTCATTGCGGTTTTG	11.959	1.72e-06	0.491	2883005	2883023	+	inside all2399
chr	AGAAGTTAAAACGATTTTG	11.959	1.72e-06	0.491	2949415	2949433	+	inside all2453
chr	CAAAGTCAATACGGCATTG	11.9508	1.73e-06	0.491	5050853	5050871	-	inside all4213
chr	CAAAATCATAACGAATGTT	11.5984	1.92e-06	0.511	2127400	2127418	+	inside all1772
chr	CAAACTCATTACGTCTATC	11.5738	1.97e-06	0.511	180582	180600	+	inside all0170
chr	CGTGGTCATTATGAACTTG	11.2705	2.26e-06	0.511	1857961	1857979	+	inside alr1586
chr	CAAAGACATAACAATTATT	11.2705	2.26e-06	0.511	3357957	3357975	-	inside all2761
chr	TATAGTCATAACGATTACA	11.2705	2.26e-06	0.511	4383305	4383323	+	inside all3632
chr	AAAAATTATTACGAAAATA	11.0984	2.36e-06	0.511	5481957	5481975	+	inside alr4585
chr	CAAAGTCATTTTGATTAAA	11.0082	2.43e-06	0.511	5083986	5084004	-	inside alr4240
chr	CAAACTCATCACAACTTTC	10.9754	2.6e-06	0.511	4304632	4304650	+	inside all3564
chr	CATACTCATAATGATTCAG	10.8852	2.68e-06	0.511	4243815	4243833	+	inside alr3522
beta	CAAACTCATGTTGAATTTG	10.7213	2.75e-06	0.511	141108	141126	-	inside alr7643
chr	CAAAATCTTTGCGAATTTG	10.7213	2.75e-06	0.511	3445824	3445842	-	inside alr2829
chr	AAAAGTTATTACGAATCTG	10.6967	2.82e-06	0.511	2578991	2579009	+	inside all2148
chr	GGAAGTCAAAATGAATTTA	10.6967	2.82e-06	0.511	5005416	5005434	-	inside all4159
chr	CAAAGCCATTAAAACTTTA	10.6885	2.87e-06	0.511	3142720	3142738	-	inside asl2630
chr	CGAAGTAACTATAATTTTG	10.6885	2.87e-06	0.511	4048911	4048929	+	inside all3347
chr	CGAAGACATAATAACTTGG	10.6803	2.9e-06	0.511	2672645	2672663	+	inside all2229
chr	GGTAGTAATTACAACTTTG	10.6557	2.94e-06	0.511	5503279	5503297	-	inside alr4604
alpha	CGTACTCGTAACGAATTTC	10.5984	2.97e-06	0.511	25333	25351	+	inside all7027
chr	CAGAATCATTACGAGAATG	10.582	3e-06	0.511	3968185	3968203	+	inside all3289
chr	CAAAACCATAACGATAGTG	10.5738	3.03e-06	0.511	572597	572615	-	inside all0478
chr	CGAAGTGTTAATGAATTTA	10.4344	3.1e-06	0.511	1978237	1978255	+	inside alr1656
chr	CAAAATAAATACGAATTTG	10.4344	3.1e-06	0.511	4312514	4312532	-	inside all3570
chr	CATAGTTATAATTAATTTG	10.4098	3.12e-06	0.511	6172431	6172449	+	inside all5174
chr	CAAACTCATTCCGAATATT	10.3115	3.25e-06	0.511	1625146	1625164	-	Inside all1371
chr	CATACCCACAATGATTTTG	10.3033	3.28e-06	0.511	1672454	1672472	+	inside alr1407
chr	CGAACTCATAATTAATTTC	10.2869	3.36e-06	0.511	1751365	1751383	+	inside all1489
chr	CAAAGTAATAACAACTTAA	10.1066	3.53e-06	0.511	4155349	4155367	+	inside alr3445
chr	CGAAATCAATATGATTTAA	10.0246	3.6e-06	0.511	4377841	4377859	+	inside alr3627
chr	GGTAATCATTACGAATTAG	10	3.74e-06	0.511	100273	100291	-	(-)
chr	AATAGCCATAATGATTTTT	10	3.74e-06	0.511	4760754	4760772	-	inside all3942
chr	CGTAGTCATTTCGGAATTG	9.9918	3.85e-06	0.511	1193020	1193038	-	Inside all1021
chr	CAAAGTCAATATGATAAAG	9.9918	3.85e-06	0.511	3119998	3120016	-	inside all2612
chr	AGAAATCATGATGATGTTG	9.97541	3.91e-06	0.511	3042828	3042846	+	inside alr2537
chr	AATAGTCATTACCAATCTG	9.97541	3.91e-06	0.511	3208888	3208906	+	inside all2654
chr	CAAAATCATTGCCATATTG	9.96721	3.95e-06	0.511	2483946	2483964	-	inside alr2076
chr	AGCACTCAAAACGATTATG	9.86885	4e-06	0.511	6117441	6117459	-	inside all5120
beta	CTTACCCATAATGAATTTG	9.7377	4.07e-06	0.511	156330	156348	+	inside alr7650
alpha	CAACCTGATAACGAATATG	9.72951	4.1e-06	0.511	369870	369888	-	inside alr7336
chr	CAAATACATAATGAAATTG	9.71311	4.18e-06	0.511	100707	100725	+	inside asl0095
chr	CCAAATCTTAATGATATTG	9.71311	4.18e-06	0.511	1847383	1847401	-	inside alr1578
chr	CGAAATCATTGCCAATTTA	9.71311	4.18e-06	0.511	4281074	4281092	-	inside all3552
chr	CATAGTTATACTGATATTG	9.70492	4.3e-06	0.511	1789638	1789656	-	inside alr1527
chr	CAAAGTCATAGTAATTAGG	9.70492	4.3e-06	0.511	4749472	4749490	+	inside all3933
chr	AGAAGTGAAAATGATTATG	9.70492	4.3e-06	0.511	5860157	5860175	+	inside alr4913
delta	AGAACTAATAACGACTTAG	9.68852	4.37e-06	0.511	416	434	+	inside alr8502
chr	AGAAGTCATCACAACTATC	9.68033	4.42e-06	0.511	839586	839604	+	Inside all0721
chr	TAAAGTCATTACATTTATA	9.68033	4.42e-06	0.511	5153701	5153719	+	inside all4298
chr	CAAACTGGTTATGAATTTG	9.44262	4.61e-06	0.511	2750683	2750701	-	inside all2282
chr	CATAGTCACCACGAAATTA	9.42623	4.66e-06	0.511	3171619	3171637	-	inside all2644
beta	CAAAATAATTCCAATTTTG	9.41803	4.73e-06	0.511	158450	158468	-	inside all7654
chr	CAAAGTCAAAGTGAAATTG	9.41803	4.73e-06	0.511	571037	571055	-	inside all0478
chr	CTAACTCTTTACAAATTTG	9.41803	4.73e-06	0.511	2629855	2629873	+	inside alr2188
chr	CAAAGTCAGAGTAATTTTA	9.41803	4.73e-06	0.511	3735933	3735951	-	inside all3087
chr	CGAAGTCAAAGTAAATTTG	9.41803	4.73e-06	0.511	4888592	4888610	-	inside alr4060
chr	AAATACCATAACGACTTTG	9.40984	4.79e-06	0.511	269238	269256	+	inside all0250
chr	AAACACCATTACGACTTTG	9.40984	4.79e-06	0.511	3933774	3933792	-	inside alr3260
chr	AATAGTCATGACTACTATA	9.39344	4.83e-06	0.511	6235303	6235321	+	inside all5222
chr	AAAAATAATTACCATTTTG	9.39344	4.83e-06	0.511	6373961	6373979	-	inside all5341
chr	AAATGTCATCACGACAATG	9.38525	4.86e-06	0.511	4787780	4787798	+	inside all3971
chr	CGTAAACATTATGCTTATG	9.32787	4.9e-06	0.511	2633930	2633948	+	inside alr2190
alpha	CTTAGTTATAACAAATATG	9.13934	5.16e-06	0.518	219442	219460	+	inside alr7209
chr	CAAAATTATTACCAATTTA	9.13934	5.16e-06	0.518	3281061	3281079	-	inside all2689
chr	CAAAGTAATAATAAATTTT	9.13934	5.16e-06	0.518	6330084	6330102	+	inside all5308
chr	AGAACTCATCATAAAAATA	9.09836	5.25e-06	0.519	1877574	1877592	-	inside all1597
chr	AAAAGTGCTAACAATTTTG	9.09836	5.25e-06	0.519	3942589	3942607	+	inside all3270
chr	AAAAATCAGTACGATTGTA	9.01639	5.42e-06	0.528	5933302	5933320	-	inside all4970
chr	CGAAATTATTACGACAATT	9.0082	5.53e-06	0.53	4697268	4697286	-	inside all3894
chr	AAAATTCATTTCGATAATG	8.98361	5.69e-06	0.53	3557503	3557521	-	inside all2916
chr	TATACTCCTAACAATTTTG	8.97541	5.73e-06	0.53	3481931	3481949	-	inside alr2857
chr	CAAACTAATAACAATGATG	8.97541	5.73e-06	0.53	3792437	3792455	+	inside asr3133
chr	AGAAGTCATTTTGACACTG	8.97541	5.73e-06	0.53	4537915	4537933	-	inside alr3757
chr	AGAACACATTATGACGTTG	8.96721	5.74e-06	0.53	1682362	1682380	-	inside all1418
chr	AAATGTCATGACAACTTTA	8.81148	5.79e-06	0.53	4451758	4451776	+	(-)
chr	CAAACTCATTACCAATACA	8.72131	6.12e-06	0.531	5592170	5592188	+	inside all4687
beta	CATACTCGTATCAACTTTG	8.70492	6.24e-06	0.531	55629	55647	+	inside alr7561
chr	AGAAGTCATTAACAAATTG	8.67213	6.44e-06	0.531	4695451	4695469	+	inside all3892
chr	CAAAATCATAATGGCTAAA	8.45902	6.55e-06	0.531	1053086	1053104	+	Inside all0910
chr	CAAAATCAATATGAACTTA	8.44262	6.63e-06	0.531	1039877	1039895	+	Inside alr0900
chr	CAAAATTATTACGAAATTT	8.44262	6.63e-06	0.531	1647693	1647711	-	inside all1388
chr	AAAAACCATTACGAATTTC	8.44262	6.63e-06	0.531	4921936	4921954	-	inside all4083
alpha	AGAACTAATAATGACTTAG	8.41803	6.88e-06	0.531	2012	2030	-	inside all7004
delta	AGAACTAATAATGACTTAG	8.41803	6.88e-06	0.531	8305	8323	+	inside all7004
alpha	AGAACTAATAATGACTTAG	8.41803	6.88e-06	0.531	91229	91247	-	inside all7004
alpha	AGAACTAATAATGACTTAG	8.41803	6.88e-06	0.531	96140	96158	-	inside all7004
alpha	AGAACTAATAATGACTTAG	8.41803	6.88e-06	0.531	177240	177258	-	inside all7004
alpha	AGAACTAATAATGACTTAG	8.41803	6.88e-06	0.531	283146	283164	-	inside all7004
alpha	AGAACTAATAATGACTTAG	8.41803	6.88e-06	0.531	313480	313498	-	inside all7004
alpha	AGAACTAATAATGACTTAG	8.41803	6.88e-06	0.531	359021	359039	+	inside all7004
alpha	AGAACTAATAATGACTTAG	8.41803	6.88e-06	0.531	397361	397379	-	inside all7004
chr	CAAACTGAAAATGACATTG	8.41803	6.88e-06	0.531	3121213	3121231	-	inside all2613
chr	CAAAAACATTACCAAATTG	8.40984	6.96e-06	0.531	5784609	5784627	-	inside all4855
chr	CAAAGTCATTATACCGATA	8.40164	7.05e-06	0.531	199669	199687	+	inside all0185
chr	AATAGTCAGATCAATTTTG	8.40164	7.05e-06	0.531	1521087	1521105	+	Inside all1280
chr	CCAACTGATTACAATATTG	8.40164	7.05e-06	0.531	5370842	5370860	-	inside alr4486
chr	CAAACTCAGCACAACATTG	8.39344	7.07e-06	0.531	2229470	2229488	-	inside alr1867
chr	AGAAATCATTAAAATTCTG	8.29508	7.21e-06	0.536	1063611	1063629	-	Inside all0919
chr	GGTACTCTTAATGATATTG	8.27869	7.25e-06	0.536	3207400	3207418	-	inside all2653
chr	CAAAATCATCTTGAATATA	8.18852	7.26e-06	0.536	1072747	1072765	+	Inside all0926
beta	CAAAATCATCGTGAAATTG	8.15574	7.31e-06	0.536	58733	58751	-	inside all7564
chr	AAAAATCGTTGCGAATTTG	8.14754	7.4e-06	0.536	3591395	3591413	+	inside all2951
beta	AAAGCTGATTACGAATTTG	8.13934	7.45e-06	0.536	78430	78448	+	inside all7584
chr	AGAAGTCATCAAAAATTTA	8.13115	7.46e-06	0.536	3848870	3848888	-	inside all3180
chr	AAAAGTCATTTCAATTTGA	8.11475	7.56e-06	0.536	1689574	1689592	-	inside all1426
chr	CGTAATCATGACGAAAATC	8.04098	7.63e-06	0.536	5428118	5428136	+	inside alr4533
chr	CACACTCATCACGAAAATA	8.03279	7.68e-06	0.536	488360	488378	+	inside all0415
chr	AATAATCAGAATGATTCTG	8.03279	7.68e-06	0.536	3183547	3183565	-	inside all2646
chr	AGTAATCATACTGATTTTT	8.03279	7.68e-06	0.536	5302783	5302801	+	inside all4424
chr	AGTCATCAAAACGATTATG	8.02459	7.76e-06	0.536	353849	353867	+	inside alr0308
chr	AGTTCTCCTAATGATTTTG	8.01639	7.83e-06	0.536	681766	681784	-	inside alr0585
chr	CGACCTCATACTAATTATG	8.01639	7.83e-06	0.536	905701	905719	+	Inside alr0782
chr	CAAGCTCTTTATGATAATG	8.01639	7.83e-06	0.536	4297587	4297605	-	inside all3559
chr	AAAACTCACAACGATATTC	7.9918	7.97e-06	0.54	5126147	5126165	+	inside alr4273
chr	TGAAATCATTAAAATATTG	7.97541	8e-06	0.54	1691247	1691265	-	(-)
chr	AGAACTCATTACCTTATTG	7.95902	8.01e-06	0.54	3529504	3529522	+	inside all2891
chr	AATAATCCTTATAAAAATG	7.82787	8.11e-06	0.542	214973	214991	+	inside alr0198
chr	AAAAGCCAGAACAAATTTG	7.82787	8.11e-06	0.542	3767309	3767327	+	inside alr3115
chr	AGTAATCATCAAAATTTTG	7.72131	8.54e-06	0.556	4942637	4942655	+	inside all4102
chr	AGATGTCGTAACGATAATA	7.70492	8.76e-06	0.567	2834796	2834814	+	(-)
chr	AAAAATAATCATGAATTTG	7.58197	8.87e-06	0.568	3262929	3262947	+	inside alr2680
chr	CATACTCATGATCAATATA	7.45902	9e-06	0.572	5420454	5420472	-	inside alr4529
chr	CAAAACCATAATAACTGTA	7.45082	9.15e-06	0.573	401659	401677	+	inside all0350
chr	AGAACCAATTATGATTTTA	7.44262	9.26e-06	0.573	2934927	2934945	-	inside all2442
chr	CGTGGTCATAATAACTAAA	7.44262	9.26e-06	0.573	3619038	3619056	+	inside all2976
chr	AGAACTTGTAATGATTTTA	7.44262	9.26e-06	0.573	4118058	4118076	+	inside alr3407
chr	AAAAGTCATAATACTTCTA	7.42623	9.44e-06	0.576	2718073	2718091	+	inside alr2259
chr	CGTAGTCATAGTTAAATTA	7.42623	9.44e-06	0.576	4822111	4822129	+	inside all4002
chr	AGAAGTCAGAAAAACTATA	7.41803	9.6e-06	0.578	3538663	3538681	-	inside all2899
chr	AAAACTCAGATCAATTTTG	7.40984	9.65e-06	0.578	6047572	6047590	-	inside alr5075
chr	AGAAGCCATAAAAACATTG	7.38525	9.71e-06	0.578	1946027	1946045	-	inside all1643
